# Supplementary material for: Prophylactic administration of metformin alleviates withdrawal symptoms associated with heroin
Source: Front Pharmacol. 2025 Oct 8;16:1647624. doi: 10.3389/fphar.2025.1647624 (PMC12541182; doi:10.3389/fphar.2025.1647624)
Supplement: Supplementary file 1 [file DataSheet1.zip]

Archive with 11 entries (8 files):
- Supplementary Data/
- Supplementary Data/EPM/
- Supplementary Data/EPM/Heroin+Met-5.png
- Supplementary Data/EPM/Heroin-11.png
- Supplementary Data/EPM/Saline-6.png
- Supplementary Data/Fig S1.tif
- Supplementary Data/OF/
- Supplementary Data/OF/Heroin+Met-2.png
- Supplementary Data/OF/Heroin-2.png
- Supplementary Data/OF/Saline-3.png
- Supplementary Data/Original data.xlsx
