# Supplementary material for: Prophylactic administration of metformin alleviates withdrawal symptoms associated with heroin
Source: Front Pharmacol. 2025 Oct 8;16:1647624. doi: 10.3389/fphar.2025.1647624 (PMC12541182; doi:10.3389/fphar.2025.1647624)
Supplement: Supplementary file 1 [file DataSheet1.zip › Supplementary Data/Original data.xlsx]

## Sheet: Distance moved_1h
Distance moved(cm)
HEROIN	-	+	+
Metformin	-	-	+
naloxone	+	+	+
	11448.3	4199.5	11099.2
	11926.5	5949.38	14264.7
	11844.8	5842.61	24433.1
	11415.1	3019.46	28382.9
	14299.9	2994.29	33301.4
	10676.6	5436.64	18897.5
	13584.4	3295.78	9375.92
	9314.2	5657.89	13246.2
	11210.4
	12993.2

## Sheet: Dis mo_per 5 min
Dis mo_per 5 min
time	Saline										Heroin								Met+heroin
5	1408.13	1364.56	1630.14	1334.03	1649.73	1250.85	1664.79	1121.12	1654.99	1673.3	720.283	663.511	719.444	497.053	602.698	886	904.872	1106.86	1320.48	1836.45	2672.82	3270.48	5673.23	1782.54	1440.94	1512.44
10	1209.92	1326	1389.5	1208.4	1200.55	1139.05	1294.74	758.273	1440.91	1190.48	497.272	375.706	451.97	405.3	718.707	955.361	356.206	557.425	998.645	1385.07	2420.65	3032.99	4336.86	1682.25	989.546	1280.02
15	1047.46	1047.87	1323.02	1239.8	1205.61	901.153	1363.9	1057.83	1351.22	1250.4	286.235	288.667	287.908	249.854	272.833	705.655	141.872	274.792	1027.12	1520.29	2520.74	2715.03	3887.83	1439.23	938.215	1429.35
20	1068.43	1025.18	933.318	1080.54	1118.68	769.366	1244.01	792.104	1168.65	1103.07	251.762	302.712	328.389	270.424	242.036	432.834	111.698	632.071	976.051	1182.68	2034.31	3087.94	3219.43	1688.09	658.466	1245.03
25	1171.01	1120.35	1116.93	918.322	1122.12	992.852	1074.22	857.105	1035.6	1301.68	281.098	352.916	454.697	94.7758	308.819	455.484	384.474	304.333	958.269	1432.47	2030.01	2985.43	2297.57	1838.75	962.273	1159.19
30	836.587	935.556	994.26	801.545	1126.12	879.834	1319.27	877.396	1092.75	1143.05	239.426	628.104	163.504	153.411	102.412	600.128	414.658	456.993	606.393	1088.62	2255.24	2028.97	2447.88	1608.62	706.051	834.291
35	959.631	1019.49	746	943.559	1166.37	656.242	1050.44	471.308	927.366	1080.53	125.01	1117.92	468.005	111.383	100.457	390.008	444.838	311.19	862.096	1308.04	1574.17	1467.93	2567.2	1464.02	596.772	1249.31
40	845.792	941.301	890.596	818.593	1340.53	806.364	858.516	631.874	771.331	905.456	113.243	787.006	712.817	101.064	285.158	322.384	73.9667	366.011	986.444	845.147	1742.7	2363.39	1838.17	1684.8	812.447	768.422
45	672.184	744.392	595.063	898.724	1004.13	815.087	941.616	606.643	844.017	690.16	113.321	636.008	569.17	92.4044	83.062	234.664	86.362	417.629	969.188	1030.53	1905.82	2078.81	1662.32	1696.07	636.384	1116.49
50	562.491	686.063	580.602	705.657	1123.83	772.489	1049.88	815.714	134.748	983.441	512.707	308.228	474.235	561.942	83.3626	195.218	82.6585	269.09	805.345	742.467	1692.85	1924.72	1815.59	1223.74	531.619	865.22
55	658.704	989.793	853.669	876.987	1198.39	806.195	745.997	670.421	145.071	792.678	458.532	275.283	672.912	275.801	106.804	120.02	154.159	316.657	1028.25	944.815	1806.66	1945.2	1860.04	1414.08	514.373	746.281
60	1007.93	725.964	791.654	588.605	1042.56	887.088	976.812	654.379	643.312	878.695	600.58	213.27	539.525	206.006	87.9272	138.872	139.994	644.812	560.783	947.626	1777.03	1481.92	1695.27	1375.28	588.834	1040.09

## Sheet: Immobility_1h
Immobility(%)
HEROIN	-	+	+
Metformin	-	-	+
naloxone	+	+	+
	54.2367	86.0244	58.81
	51.5389	76.3222	45.1967
	53.7456	82.2056	31.1256
	57.8722	91.6978	30.0067
	66.2378	92.1667	28.6578
	48.15	81.1522	33.5378
	61.1167	89.8111	63.9578
	52.6544	75.1289	49.7856
	58.4078
	51.1767

## Sheet: Immo_per 5 min
Immo_per 5 min
Time(min)	Saline									Heroin								Met+heroin
5	40.49	40.44	43.85	36.15	45.72	36.48	50.01	33.71	34.61	63.79	67.93	71.72	79.56	68.99	57.35	58.89	48.63	40.87	29.24	21.21	17.04	9.11	31.11	36.97	37.17
10	44.59	41.76	48.16	48.59	50.53	44.87	62.85	35.6	44.77	76.61	84.63	84.08	83.29	64.8	57.52	82.85	69.91	54.17	39.12	23.09	19.55	14.57	30.73	53.91	48.92
15	53.47	51.68	49.16	48.83	59.41	45.16	52.03	37.03	41.91	90.28	89.71	89.67	91.73	94.44	69.65	96.52	91.08	54.01	33.23	22.44	26.47	18.15	35.49	52.95	41.28
20	51.52	50.24	50.37	47.89	63.51	47.75	62.57	46.83	47.07	91.68	88.21	93.11	90.25	98.05	79.51	99.45	69.15	55.79	44.03	32.19	15.51	22.84	30.65	68.6	46.88
25	46.52	48.29	56.87	51.12	54.27	53.35	61.43	50.32	42.59	93.31	84.09	83.08	99.6	91.15	79.65	83.08	86.32	55.71	38.35	32.08	23.64	40.59	28.63	53.17	46.47
30	62.63	56.52	63.83	49.6	62.73	46.92	54.31	49.84	47.32	92.37	60.73	99.72	96.11	99.99	72.39	82.43	73.4	72.91	46.65	27.17	37.68	32.57	31.93	69.69	64.45
35	55.99	52.73	60.36	47.64	70.93	54.56	79.03	58.28	50.89	99.93	36.96	79.55	99.24	99.97	83.31	82.83	88.43	62.09	37.12	39.83	50.37	31.25	35.67	71.6	45.47
40	57.65	49.77	57.65	37.6	66.51	63.11	73.67	62.71	59.13	99.83	35.28	69.84	99.97	88.63	85.25	100	83.28	55.95	57.61	35.37	23.72	37.09	30.67	62.2	55.37
45	53.43	51.11	61.52	57.69	64.19	58.03	71.72	61.61	65.76	99.57	70.48	80.09	99.96	100	94.27	99.07	76.68	56.81	48.92	32.43	31.03	34.64	30.09	68.43	47.04
50	62.73	58.39	70.77	52.05	66.09	55.6	61.88	99.24	54.76	74.21	91.29	84.68	73.92	100	95.31	99.83	85.63	64.68	62.68	36.69	31.21	36.16	45.63	78.25	53.21
55	68.79	54.51	60.44	49.27	67.39	66.43	66.73	97.55	62.91	78.28	91.32	70.96	91.12	99.97	99.75	95.17	84.92	56.85	54.09	34.76	36.59	30.96	36.03	78	62.24
60	53.03	63.01	71.48	51.37	62.11	59.61	67.15	68.19	62.4	72.41	93.84	79.96	95.6	100	99.87	97.6	44.12	75.88	51.32	36.24	47.27	35.95	35.81	73.71	48.92

## Sheet: The withdrawal symptoms
The withdrawal symptoms
	Body grooming			Rearing			Paw licking			Jumping			Wet dog			Extended posture
HEROIN	-	+	+	-	+	+	-	+	+	-	+	+	-	+	+	-	+	+
Metformin	-	-	+	-	-	+	-	-	+	-	-	+	-	-	+	-	-	+
naloxone	+	+	+	+	+	+	+	+	+	+	+	+	+	+	+	+	+	+
	8	11	4	4	27	1	12	16	5	1	0	0	1	0	2	0	0	0
	5	12	1	8	7	7	6	8	5	1	24	0	0	5	0	0	0	0
	0	8	8	0	23	0	0	12	5	0	0	0	0	0	1	0	1	0
	7	8	5	5	3	3	7	16	9	0	0	0	0	0	0	0	0	0
	7	11	7	5	27	4	9	12	3	0	0	0	0	1	0	1	1	0
	9	11	6	9	13	4	9	9	2	0	0	0	0	0	0	0	1	1
	1	24	4	12	10	0	16	8	12	0	0	0	0	1	0	0	0	0
	7	10	6	4	9	6	3	4	4	0	0	0	1	0	0	0	0	0
							5	6	9	0	0	0	1	1	0	1	0	1
							8	2	5	0	0	0	0	0	3	1	0	0
							9	22	6	0	0	0	0	0	0	1	0	0
							8	13	9	0	0	0	1	0	3	0	0	0
